# Supplementary material for: Effect of Printing Temperature on the Microstructure and Tensile Properties of Polylactic Acid–Magnetic Iron Composites Manufactured by Material Extrusion
Source: Polymers (Basel). 2025 Sep 14;17(18):2485. doi: 10.3390/polym17182485 (PMC12473559; doi:10.3390/polym17182485)
Supplement: Supplementary file 1 [file polymers-17-02485-s001.zip]

Archive with 1 entries (1 files):
- polymers-3742461-supplementary.pdf
